# Supplementary material for: Natural Extracts Mitigate the Deleterious Effects of Prolonged Intense Physical Exercise on the Cardiovascular and Muscular Systems
Source: Antioxidants (Basel). 2023 Jul 22;12(7):1474. doi: 10.3390/antiox12071474 (PMC10376415; doi:10.3390/antiox12071474)
Supplement: Supplementary file 1 [file antioxidants-12-01474-s001.zip]

Archive with 1 entries (1 files):
- antioxidants-2480809-supplementary.pdf
